# Supplementary material for: Interplay of Walnut Consumption, Changes in Circulating miRNAs and Reduction in LDL-Cholesterol in Elders
Source: Nutrients. 2022 Apr 1;14(7):1473. doi: 10.3390/nu14071473 (PMC9003099; doi:10.3390/nu14071473)
Supplement: Supplementary file 1 [file nutrients-14-01473-s001.zip]

Archive with 1 entries (1 files):
- nutrients-1645469-Supplementary File S1.xlsx
