# Supplementary material for: Interplay of Walnut Consumption, Changes in Circulating miRNAs and Reduction in LDL-Cholesterol in Elders
Source: Nutrients. 2022 Apr 1;14(7):1473. doi: 10.3390/nu14071473 (PMC9003099; doi:10.3390/nu14071473)
Supplement: Supplementary file 1 [file nutrients-14-01473-s001.zip › nutrients-1645469-Supplementary File S1.xlsx]

## Sheet: Suppl File - Gil-Zamorano et al
miRNA	Fold change	P-Value	P (Benjamini-Hochberg)
hsa-miR-577	-41.6489	4.28955e-07	<0.00001
hsa-miR-10a-3p	-25.5038	1.30014e-05	1e-05
hsa-miR-154-3p	4.49547	3.40664e-05	3e-05
hsa-miR-224-3p	-5.20254	5.08389e-05	4e-05
hsa-miR-212-3p	2.85449	0.000212569	0.00044
hsa-miR-551a	3.12552	0.000286682	0.00062
hsa-miR-21-3p	3.58833	0.000324455	0.00066
hsa-miR-146b-3p	2.24453	0.00046821	0.0011
hsa-miR-181c-3p	2.61429	0.000618884	0.00158
hsa-miR-638	3.04875	0.000793141	0.00217
hsa-miR-708-3p	2.96729	0.000837059	0.00217
hsa-miR-374b-3p	-2.71749	0.000904082	0.00226
hsa-miR-1271-5p	3.17429	0.00108446	0.00284
hsa-miR-30d-3p	3.05227	0.00122297	0.00322
hsa-miR-493-3p	2.83005	0.00219116	0.00784
hsa-miR-191-3p	2.2238	0.00255429	0.00941
hsa-miR-589-3p	-3.507	0.00324565	0.01297
hsa-miR-1227-3p	-4.0713	0.00371864	0.01519
hsa-miR-885-3p	3.04478	0.00476575	0.02056
hsa-miR-181c-5p	2.31344	0.00483113	0.02056
hsa-miR-487a-3p	-1.70779	0.00499957	0.02065
hsa-miR-130b-5p	3.18935	0.0067702	0.03133
hsa-miR-373-5p	-2.43148	0.00758276	0.03541
hsa-miR-542-5p	2.03826	0.00784421	0.03541
hsa-miR-409-5p	-2.08222	0.00799281	0.03541
hsa-miR-218-5p	2.30772	0.00843986	0.03693
hsa-miR-340-3p	-2.69044	0.0105706	0.04964
hsa-miR-105-3p	-4.81892	0.0140581	0.07246
hsa-let-7i-3p	1.83949	0.0146143	0.07397
hsa-miR-10b-3p	-2.88848	0.0151592	0.07536
hsa-miR-135a-5p	1.37559	0.0168573	0.08426
hsa-miR-193a-5p	2.01441	0.0171552	0.08426
hsa-miR-511-5p	1.62396	0.0175985	0.08471
hsa-miR-200b-3p	2.23644	0.018468	0.08801
hsa-miR-188-5p	-3.24084	0.0202147	0.09707
hsa-miR-15a-3p	2.11757	0.0207799	0.09808
hsa-miR-376a-5p	2.24873	0.0217677	0.10182
hsa-miR-877-3p	2.39033	0.0248304	0.11895
hsa-miR-509-3p	-4.40692	0.0261213	0.12426
hsa-miR-206	2.54907	0.0270132	0.12686
hsa-miR-379-5p	2.50343	0.0282926	0.13183
hsa-miR-139-5p	3.09388	0.0295726	0.13667
hsa-miR-143-5p	1.87337	0.03173	0.14684
hsa-miR-139-3p	-2.43898	0.0371161	0.17707
hsa-miR-136-3p	-2.12902	0.0389955	0.18252
hsa-miR-450a-5p	2.92485	0.0392654	0.18252
hsa-miR-1908-5p	2.61766	0.0407478	0.18488
hsa-miR-505-5p	-2.78378	0.0409439	0.18488
hsa-miR-937-3p	2.64457	0.0437874	0.19542
hsa-miR-1471	2.29631	0.0440521	0.19542
hsa-miR-106b-3p	3.47078	0.0464954	0.20562
hsa-miR-199b-5p	4.48243	0.048305	0.20811
hsa-miR-502-5p	2.32619	0.0483322	0.20811
hsa-miR-15b-3p	-1.99098	0.0509056	0.21849
hsa-miR-370-3p	2.02502	0.0531445	0.22289
hsa-miR-940	4.67008	0.0531712	0.22289
hsa-miR-127-3p	2.0695	0.0539428	0.22309
hsa-miR-192-5p	-1.56923	0.0556426	0.22712
hsa-miR-224-5p	-1.83523	0.0561843	0.22712
hsa-miR-29c-3p	-1.68468	0.0569976	0.22749
hsa-miR-375	1.81896	0.0588917	0.2303
hsa-miR-377-3p	-1.96341	0.0616297	0.23941
hsa-miR-197-3p	1.62032	0.0667658	0.26087
hsa-miR-330-3p	-1.98435	0.0695332	0.26985
hsa-miR-96-5p	-2.29214	0.0703845	0.26985
hsa-miR-301b	1.87766	0.0711186	0.26985
hsa-miR-30a-3p	-2.59139	0.0777654	0.28398
hsa-miR-493-5p	-1.99438	0.0777966	0.28398
hsa-miR-95-3p	2.24174	0.0782328	0.28398
hsa-miR-545-3p	-1.80949	0.0783567	0.28398
hsa-miR-1913	-1.70886	0.0784636	0.28398
hsa-miR-664a-3p	1.46514	0.0820467	0.29608
hsa-miR-424-3p	1.37203	0.0883109	0.31594
hsa-miR-29a-5p	2.6586	0.0883798	0.31594
hsa-miR-24-2-5p	2.66905	0.090692	0.32186
hsa-miR-379-3p	2.21652	0.0956415	0.33907
hsa-miR-376b-3p	2.42931	0.0979224	0.34361
hsa-miR-1224-3p	1.47544	0.0987393	0.34361
hsa-miR-339-3p	1.64321	0.102327	0.35439
hsa-miR-154-5p	1.54598	0.104725	0.36
hsa-miR-21-5p	-1.51503	0.106538	0.36309
hsa-miR-223-5p	1.80878	0.11083	0.37067
hsa-miR-134-5p	-1.46065	0.111208	0.37067
hsa-miR-374a-5p	-2.38505	0.111851	0.37067
hsa-miR-642a-5p	-1.8092	0.113799	0.37067
hsa-miR-148b-5p	1.30118	0.114367	0.37067
hsa-miR-411-5p	1.96782	0.114995	0.37067
hsa-miR-337-3p	1.91906	0.116385	0.37067
hsa-miR-29b-2-5p	1.47566	0.117078	0.37067
hsa-miR-337-5p	1.48162	0.120502	0.37306
hsa-miR-335-3p	-1.93732	0.120862	0.37306
hsa-miR-1	2.4841	0.120972	0.37306
hsa-miR-1972	1.76585	0.128414	0.39556
hsa-miR-451a	-1.9888	0.129473	0.39556
hsa-let-7d-3p	1.45298	0.130486	0.39556
hsa-miR-181a-5p	1.8455	0.134316	0.40515
hsa-miR-433-3p	1.47972	0.135768	0.40616
hsa-miR-342-5p	-1.71376	0.142426	0.42545
hsa-miR-101-5p	1.34598	0.147072	0.43432
hsa-miR-1537-3p	-1.42434	0.147429	0.43432
hsa-miR-487b-3p	1.51861	0.150013	0.43447
hsa-miR-144-3p	-2.05582	0.150181	0.43447
hsa-miR-1249	1.88723	0.151197	0.43447
hsa-miR-548a-3p	-2.26504	0.155386	0.43752
hsa-miR-101-3p	-1.75988	0.156079	0.43752
hsa-miR-660-5p	-1.60551	0.157339	0.43752
hsa-miR-744-5p	1.64169	0.158178	0.43752
hsa-let-7a-5p	1.67372	0.158334	0.43752
hsa-miR-31-5p	1.39633	0.161534	0.44378
hsa-miR-329-3p	2.20948	0.167329	0.45818
hsa-miR-543	-1.49781	0.171315	0.46666
hsa-miR-550a-3p	-2.25296	0.180619	0.49168
hsa-miR-23a-5p	1.59233	0.183402	0.49603
hsa-miR-215-5p	-1.48459	0.185641	0.49863
hsa-miR-590-3p	-1.76513	0.187428	0.4998
hsa-miR-125a-5p	1.34041	0.190879	0.50602
hsa-miR-24-3p	1.47552	0.200703	0.52453
hsa-miR-33b-5p	-1.82835	0.203843	0.52453
hsa-miR-93-3p	1.28173	0.204072	0.52453
hsa-miR-655-3p	1.43365	0.204306	0.52453
hsa-miR-496	-1.43415	0.204585	0.52453
hsa-miR-452-5p	-1.73971	0.205912	0.52453
hsa-miR-7-1-3p	1.72119	0.207255	0.52453
hsa-miR-196b-3p	-1.29604	0.212058	0.53136
hsa-miR-941	1.48882	0.213899	0.53136
hsa-miR-654-3p	-1.93637	0.214085	0.53136
hsa-miR-29b-3p	-1.59295	0.218996	0.54094
hsa-miR-32-5p	-2.04876	0.222632	0.54386
hsa-let-7g-3p	1.40745	0.223077	0.54386
hsa-miR-19a-3p	-1.47757	0.232413	0.56526
hsa-miR-16-2-3p	-1.63114	0.24418	0.59299
hsa-miR-624-5p	-2.72507	0.249499	0.60291
hsa-miR-146a-5p	1.39892	0.25122	0.60303
hsa-miR-373-3p	-1.88167	0.25634	0.61221
hsa-miR-632	1.76293	0.267004	0.63083
hsa-miR-501-3p	-1.49253	0.267362	0.63083
hsa-miR-671-5p	-1.43337	0.26858	0.63083
hsa-miR-410-3p	1.86229	0.274319	0.63546
hsa-miR-98-5p	1.64133	0.274513	0.63546
hsa-miR-663a	1.51811	0.278168	0.63546
hsa-miR-191-5p	1.4545	0.279115	0.63546
mmu-miR-378a-3p	1.30362	0.279168	0.63546
hsa-miR-33a-3p	-1.63762	0.283121	0.64095
hsa-miR-539-5p	1.56794	0.291726	0.65363
hsa-let-7f-5p	1.61629	0.295063	0.65363
hsa-miR-1260a	1.28122	0.295591	0.65363
hsa-miR-629-5p	1.8889	0.29614	0.65363
hsa-miR-423-3p	1.41674	0.297245	0.65363
hsa-miR-454-5p	1.75036	0.301528	0.65958
hsa-miR-497-5p	1.12133	0.309328	0.67386
hsa-miR-584-5p	1.50029	0.319203	0.69288
hsa-miR-579-3p	-1.37497	0.322527	0.6962
hsa-miR-17-3p	1.38496	0.330801	0.70303
hsa-miR-503-5p	2.12588	0.330825	0.70303
hsa-miR-196b-5p	-1.78258	0.333275	0.70303
hsa-miR-1296-5p	1.24888	0.334005	0.70303
hsa-miR-28-3p	1.50233	0.335153	0.70303
hsa-miR-889-3p	1.34699	0.33735	0.7036
hsa-miR-23a-3p	1.2455	0.339499	0.70405
hsa-miR-409-3p	1.61977	0.34391	0.70958
hsa-let-7c-5p	1.40156	0.35088	0.72074
hsa-miR-195-5p	1.44833	0.362847	0.74284
hsa-let-7f-2-3p	-1.61632	0.370434	0.75502
hsa-miR-151a-5p	1.42099	0.375788	0.76216
hsa-miR-122-5p	1.28067	0.385526	0.76867
hsa-miR-28-5p	-1.35645	0.38764	0.76867
hsa-miR-34a-5p	-1.34555	0.388192	0.76867
hsa-miR-29a-3p	-1.16148	0.389122	0.76867
hsa-miR-766-3p	1.84704	0.390916	0.76867
hsa-miR-363-3p	-1.54912	0.394401	0.76867
hsa-miR-483-5p	-1.48609	0.397921	0.76867
hsa-miR-548c-5p	1.23703	0.39847	0.76867
hsa-miR-200a-3p	1.641	0.400009	0.76867
hsa-let-7d-5p	1.43243	0.400051	0.76867
hsa-miR-374b-5p	1.36693	0.412447	0.78973
hsa-miR-19b-3p	-1.32777	0.416004	0.79005
hsa-miR-26a-5p	1.33857	0.416983	0.79005
hsa-miR-376a-3p	-1.35998	0.422977	0.79457
hsa-miR-491-5p	1.57431	0.42575	0.79457
hsa-miR-421	-1.6769	0.430584	0.79457
hsa-miR-454-3p	-1.32547	0.431241	0.79457
hsa-miR-625-3p	-1.54868	0.433269	0.79457
hsa-miR-223-3p	1.28469	0.434526	0.79457
hsa-miR-652-3p	1.29242	0.43475	0.79457
hsa-miR-221-3p	1.39683	0.436832	0.79457
hsa-miR-576-5p	-1.62939	0.442727	0.80169
hsa-miR-431-5p	1.30037	0.448774	0.80902
hsa-miR-380-3p	1.15338	0.456589	0.81631
hsa-miR-16-1-3p	1.42396	0.460878	0.81631
hsa-miR-20b-5p	-1.47805	0.462463	0.81631
hsa-miR-532-5p	-1.50891	0.465341	0.81631
hsa-miR-361-3p	-1.40415	0.469267	0.81631
hsa-miR-150-5p	-1.12635	0.469345	0.81631
hsa-miR-133b	-1.16271	0.469861	0.81631
hsa-miR-20a-5p	-1.2969	0.470941	0.81631
hsa-miR-199a-5p	1.71598	0.476726	0.81631
hsa-miR-300	-1.54262	0.477735	0.81631
hsa-miR-582-5p	1.30228	0.479212	0.81631
hsa-miR-369-3p	1.2957	0.479762	0.81631
hsa-miR-205-5p	1.77982	0.482162	0.81655
hsa-miR-16-5p	-1.31575	0.492985	0.8318
hsa-miR-200c-3p	1.10249	0.500576	0.84116
hsa-miR-23b-3p	1.1892	0.512745	0.85826
hsa-miR-145-5p	1.1532	0.517064	0.85826
hsa-miR-33a-5p	-1.2676	0.519386	0.85826
hsa-miR-501-5p	-1.197	0.521868	0.85826
hsa-miR-148b-3p	-1.22617	0.522159	0.85826
hsa-miR-29c-5p	1.30504	0.529467	0.86532
hsa-miR-27b-3p	-1.19317	0.531608	0.86532
hsa-miR-877-5p	-1.41584	0.533465	0.86532
hsa-miR-17-5p	1.30404	0.537986	0.868
hsa-miR-151a-3p	1.29687	0.540094	0.868
hsa-miR-22-5p	-1.28051	0.542288	0.868
hsa-miR-30d-5p	1.18402	0.548875	0.86913
hsa-miR-126-5p	-1.18605	0.549952	0.86913
hsa-miR-140-3p	-1.23136	0.553558	0.86913
hsa-miR-99b-5p	-1.28031	0.554625	0.86913
hsa-miR-130b-3p	1.18177	0.555057	0.86913
hsa-miR-30c-5p	1.2648	0.560082	0.87338
hsa-miR-590-5p	-1.24332	0.56503	0.87474
hsa-miR-30a-5p	-1.13192	0.565792	0.87474
hsa-miR-140-5p	1.17201	0.571743	0.8804
hsa-miR-362-5p	1.2052	0.579322	0.88234
hsa-miR-296-5p	1.30488	0.579438	0.88234
hsa-miR-328-3p	1.22351	0.583064	0.88234
hsa-miR-500a-5p	-1.1679	0.58735	0.88234
hsa-miR-486-5p	-1.22161	0.588467	0.88234
hsa-miR-495-3p	1.23099	0.591031	0.88234
hsa-miR-15a-5p	-1.21591	0.59139	0.88234
hsa-miR-199a-3p	1.19573	0.592633	0.88234
hsa-miR-502-3p	-1.20818	0.596682	0.88479
hsa-miR-18a-5p	-1.25195	0.603435	0.89139
hsa-miR-574-3p	1.23087	0.606002	0.89151
hsa-miR-106b-5p	-1.25441	0.610241	0.89418
hsa-miR-551b-3p	1.16373	0.616621	0.89893
hsa-miR-27a-3p	-1.17657	0.620756	0.89893
hsa-miR-942-5p	1.26325	0.621778	0.89893
hsa-miR-194-5p	-1.19787	0.623398	0.89893
hsa-miR-769-5p	1.14817	0.627416	0.90118
hsa-miR-324-3p	-1.18848	0.633672	0.90673
hsa-miR-320d	-1.08435	0.644801	0.9074
hsa-miR-210-3p	-1.21624	0.645147	0.9074
hsa-miR-425-3p	-1.2103	0.646492	0.9074
hsa-miR-424-5p	-1.14507	0.650706	0.9074
hsa-miR-142-5p	1.14871	0.658578	0.9074
hsa-miR-339-5p	1.28121	0.659587	0.9074
hsa-miR-204-5p	-1.34492	0.66077	0.9074
hsa-miR-346	1.0759	0.660897	0.9074
hsa-miR-181b-5p	1.23658	0.663344	0.9074
hsa-miR-155-5p	-1.31799	0.663657	0.9074
hsa-miR-18a-3p	1.35072	0.672933	0.9074
hsa-miR-193b-3p	-1.22128	0.67315	0.9074
hsa-miR-365a-3p	-1.18025	0.678578	0.9074
hsa-miR-326	1.15951	0.67933	0.9074
hsa-miR-144-5p	-1.15924	0.682387	0.9074
hsa-miR-103a-3p	1.14797	0.682926	0.9074
hsa-miR-142-3p	-1.23074	0.683563	0.9074
hsa-miR-152-3p	1.12932	0.684035	0.9074
hsa-miR-485-3p	1.16706	0.686938	0.9074
hsa-miR-148a-3p	-1.09244	0.687406	0.9074
hsa-miR-182-5p	1.15644	0.693878	0.91274
hsa-miR-486-3p	-1.25088	0.699097	0.91634
hsa-miR-190a-5p	1.24516	0.701754	0.91646
hsa-miR-2110	1.33018	0.708666	0.91971
hsa-miR-92a-3p	-1.1255	0.715478	0.91971
hsa-miR-320b	1.08935	0.716604	0.91971
hsa-miR-1247-5p	1.2173	0.717296	0.91971
hsa-miR-505-3p	-1.08058	0.717501	0.91971
hsa-miR-423-5p	1.12173	0.719621	0.91971
hsa-miR-378a-5p	1.15027	0.72593	0.92447
hsa-miR-382-5p	1.0891	0.728421	0.92447
hsa-miR-10a-5p	1.14919	0.733179	0.92595
hsa-miR-432-5p	-1.15878	0.734741	0.92595
hsa-miR-376c-3p	1.12435	0.742926	0.92821
hsa-miR-185-5p	-1.12289	0.743609	0.92821
hsa-miR-627-5p	1.13285	0.74565	0.92821
hsa-miR-636	-1.13219	0.746899	0.92821
hsa-miR-146b-5p	-1.09527	0.750238	0.92915
hsa-miR-874-3p	-1.09581	0.758273	0.93604
hsa-miR-7-5p	-1.14512	0.766506	0.94254
hsa-miR-342-3p	-1.05818	0.768687	0.94254
hsa-miR-106a-5p	-1.10153	0.777874	0.94765
hsa-miR-132-3p	1.0869	0.782413	0.94765
hsa-miR-130a-3p	-1.09105	0.788188	0.94765
hsa-miR-30e-3p	-1.0854	0.789586	0.94765
hsa-let-7e-5p	1.20998	0.789913	0.94765
hsa-miR-323a-3p	-1.09016	0.792946	0.94765
hsa-miR-92b-3p	1.13459	0.796371	0.94765
hsa-miR-10b-5p	1.04838	0.796597	0.94765
hsa-miR-143-3p	1.09301	0.796692	0.94765
hsa-miR-107	1.09697	0.805306	0.95284
hsa-let-7f-1-3p	1.0435	0.806292	0.95284
hsa-miR-136-5p	-1.12526	0.811297	0.9549
hsa-miR-214-3p	1.12447	0.813362	0.9549
hsa-miR-340-5p	1.14066	0.821602	0.95784
hsa-miR-183-5p	-1.15473	0.829216	0.95784
hsa-let-7g-5p	1.06974	0.831512	0.95784
hsa-miR-362-3p	1.10481	0.834941	0.95784
hsa-miR-126-3p	-1.06272	0.835718	0.95784
hsa-miR-425-5p	-1.06492	0.836022	0.95784
hsa-miR-548j-5p	-1.06878	0.836725	0.95784
hsa-miR-361-5p	1.05318	0.840861	0.95784
hsa-miR-22-3p	-1.06292	0.842962	0.95784
hsa-miR-532-3p	-1.08446	0.843376	0.95784
hsa-miR-320a	1.05349	0.846338	0.95784
hsa-miR-335-5p	1.07837	0.852923	0.95784
hsa-miR-338-3p	-1.09299	0.853293	0.95784
hsa-miR-181d-5p	-1.06035	0.855516	0.95784
hsa-miR-18b-5p	-1.07817	0.856183	0.95784
hsa-let-7b-3p	1.05833	0.861493	0.96082
hsa-miR-141-3p	-1.07522	0.86778	0.96249
hsa-miR-99a-5p	-1.03061	0.868742	0.96249
hsa-miR-628-3p	-1.08132	0.871656	0.96249
hsa-miR-25-3p	-1.05927	0.873785	0.96249
hsa-miR-133a-3p	-1.03278	0.879599	0.96598
hsa-miR-598-3p	1.06521	0.884808	0.96619
hsa-miR-301a-3p	1.07521	0.885221	0.96619
hsa-miR-885-5p	-1.04131	0.906317	0.9866
hsa-miR-483-3p	-1.03769	0.909658	0.98723
hsa-miR-26b-3p	-1.0491	0.915376	0.98848
hsa-miR-30b-5p	-1.03786	0.923208	0.98848
hsa-miR-331-3p	-1.02678	0.933	0.98848
hsa-miR-663b	1.04619	0.933105	0.98848
hsa-miR-20a-3p	-1.02313	0.935811	0.98848
hsa-miR-100-5p	1.02328	0.936575	0.98848
hsa-let-7b-5p	-1.0287	0.937868	0.98848
hsa-miR-137	-1.03415	0.938041	0.98848
hsa-miR-27a-5p	1.05435	0.941535	0.98848
hsa-miR-345-5p	-1.01464	0.945817	0.98848
hsa-miR-324-5p	1.02541	0.948247	0.98848
hsa-miR-145-3p	1.01624	0.948357	0.98848
hsa-miR-93-5p	-1.02145	0.950717	0.98848
hsa-miR-34a-3p	1.01578	0.954841	0.98848
hsa-miR-222-3p	-1.01186	0.957917	0.98848
hsa-miR-92b-5p	-1.02016	0.958994	0.98848
hsa-miR-128-3p	-1.01607	0.960677	0.98848
hsa-miR-499a-5p	1.02458	0.960881	0.98848
hsa-miR-15b-5p	-1.01618	0.963645	0.98848
hsa-miR-186-5p	1.01501	0.973689	> 0.99
hsa-miR-30e-5p	-1.01239	0.974984	> 0.99
hsa-miR-576-3p	1.00873	0.984508	> 0.99
hsa-miR-320c	1.00342	0.985492	> 0.99
hsa-miR-484	1.00517	0.986294	> 0.99
hsa-miR-1255b-5p	-1.00416	0.987468	> 0.99
hsa-let-7i-5p	-1.00123	> 0.99	> 0.99
hsa-miR-26b-5p	-1.00086	> 0.99	> 0.99
hsa-miR-125b-5p	1.00058	> 0.99	> 0.99
